# Supplementary material for: Genetic Diversity and Virulence Profiling of Multi-Drug Resistant Escherichia coli of Human, Animal, and Environmental Origins
Source: Antibiotics (Basel). 2022 Aug 4;11(8):1061. doi: 10.3390/antibiotics11081061 (PMC9405421; doi:10.3390/antibiotics11081061)
Supplement: Supplementary file 1 [file antibiotics-11-01061-s001.zip]

Archive with 1 entries (1 files):
- antibiotics-1791252-supplementary.pdf
